# Supplementary material for: Establishment of a Stable BK Polyomavirus-Secreting Cell Line: Characterization of Viral Genome Integration and Replication Dynamics Through Comprehensive Analysis
Source: Int J Mol Sci. 2025 Jun 15;26(12):5745. doi: 10.3390/ijms26125745 (PMC12193623; doi:10.3390/ijms26125745)
Supplement: Supplementary file 1 [file ijms-26-05745-s001.zip]

Archive with 3 entries (3 files):
- supplementary figures.pdf
- Supplementary file Clinical Isolate.pdf
- Supplementary File.pdf
